# Supplementary material for: Proteomics and Metabolomics Profiling of Pork Exudate Reveals Meat Spoilage during Storage
Source: Metabolites. 2022 Jun 21;12(7):570. doi: 10.3390/metabo12070570 (PMC9323900; doi:10.3390/metabo12070570)
Supplement: Supplementary file 1 [file metabolites-12-00570-s001.zip]

Archive with 2 entries (2 files):
- metabolites-1754759-Supplementary Figures.pdf
- Table S1.pdf
